# Supplementary material for: Development of Microsatellite Markers Based on Transcriptome Sequencing and Evaluation of Genetic Diversity in Swimming Crab (Portunus trituberculatus)
Source: Front Genet. 2022 Jul 18;13:932173. doi: 10.3389/fgene.2022.932173 (PMC9340201; doi:10.3389/fgene.2022.932173)
Supplement: Supplementary file 2 [file DataSheet2.xlsx]

## Sheet: Sheet1
Table S4. Primer sequences of 150 SSR markers used for marker validation.
Name	Repeat motif	Forward primer (5'-3')	Reverse primer (5'-3')	Tm (°C)	Product type
DX05	(TG)12	GTGGGCCGCCAATATCACTA	AATCCACCACTTGCACCCAA	60	Polymorphism
DX07	(TG)10	CGTGCATCCGTGTGTTTGTT	GCCATCTTTTCGCCGAGTTG	60	Polymorphism
DX09	(CA)17	TAGGCATGGGATGGGTGAGA	CGGGAAGGAGTGTTGTTGAGT	60	Polymorphism
DX10	(TG)12	AATCACAACCCAGCCGCATA	ACAACGAAGGAGAGATGCGG	60	Polymorphism
DX14	(GTG)7	CCCGCTACCCCATAACTCAC	TCTTCCTCCCCACAGCCATA	60	Polymorphism
DX15	(GAG)6	CGTCCCATCATCTGACAAAGG	TCCTTCACCTCTTCCTCTTTTCT	60	Polymorphism
DX16	(GT)7	GAGGCAAGCAAGTTAACCATTAG	CTTCCTGGTTACCTCATCCTACC	60	Polymorphism
DX19	(TG)11	CACACTCGTTGCAGACACTACTT	CTGTTACTTACTCGGTGCTTTGG	60	Polymorphism
ZL05	(GGT)7	AGAATGTTGCCATGGCTGGA	ACCCTGTATCAGTGCGTTGG	60	Polymorphism
ZL06	(TAT)10	CCCGCCCCTGTACATTTTCA	TGTTGGTAGGCTTGGTGGTC	60	Polymorphism
ZL08	(CAAC)10	GCTTCTGCTGCTGGTCCTTA	ACCAGACATTGCTGAGCATG	60	Polymorphism
PrMa01	(CTG)6	CCTTGCCTCGTCAGTGTCAT	TGGCTGTAGACACCCTCCAT	60	Polymorphism
PrMa02	(GTG)8	AGAGCTGACCTCGCTTTGAC	TCCAGCTCCTCCTGTCCAAT	60	Polymorphism
PrMa03	(TG)10	CTTGATTGCCTCTCGCTTGT	GGGGGAGAGGGAGAGAATGT	60	Polymorphism
PrMa04	(TCC)10	TCCTGGACCTTGTTCAGTCC	GCAATCCCACACACACTCCT	60	Polymorphism
PrMa05	(TG)31	GCGTTGCGTGTACTGAAAGT	GCGGCTCTGGTCAGGAATAC	60	Polymorphism
PrMa06	(CA)15	TCCTGCAACTTACATTCTTGGTC	GTGTGCACAGGATACAGCCT	60	Polymorphism
TRAN2	(CAC)8	TCACTACCACTACCGCTTTGTTT	GATGTCAGTAACGGGAGAGTGAG	60	Polymorphism
TRAN3	(GTG)7	GCTGTTGTAGAAACCCATGAAAG	AGGGAGATACACGACCAACACTA	60	Polymorphism
DX39	(GA)14	GCACTTCTGCATAAGACCCT	GCACAGATGTCTAGGCCTGT	60	Monomorphism
DX47	(TG)18	ACCTGAGCCAATTCTCCCTT	ACCATAACACCGCTGACAGG	60	Monomorphism
DX40	(AG)14	GGACGAGAGGGAAAGAACGA	TTTCTCTGCACTGCGTCACA	60	Monomorphism
DX24	(TC)12	TCTCCCTGTATTGTGCTGTGT	ACTGCTCATGGAAGGAAGAGC	60	Monomorphism
DX33	(TG)9	GCTGAGAAGGGAAGTCACCA	GCAACTTCATGCATGGTTGTCA	60	Monomorphism
DX94	(TCTG)6	TCCTCACTTCATCTCATTCCCTG	TGCATGTGGTACCTTGTCTGG	60	Monomorphism
DX36	(TC)24	AGCTTTACAGTGCCATGCCT	ATGTGGGGTTGCTCTGTGTG	60	Monomorphism
DX68	(CA)10	AACACCCTCAGAAACCTGCT	TGCCTCACTCAGACTGTTCG	60	Monomorphism
DX81	(AGG)7	GGAGCAGGAGAATTGGACCA	CCAATGAACAGATGGCGCTG	60	Monomorphism
DX41	(TTTA)5	TGACTTCTTGGTCCACCCTG	TCCAACTCCACAACACCTTGT	60	Monomorphism
DX88	(GT)8	CGTCGTGTTGATCTCACTGC	TTCCTCGCACATCACCAGAG	60	Monomorphism
DX3	(GT)7	GTTTGAGGCGGAGTGACTCA	AATGTGAAGCCCGCCTCTG	60	Monomorphism
DX28	(GT)8	TGGCCCCGTCTCCATATCTA	ACCTTGCATACACAAGCCCA	60	Monomorphism
DX74	(GAG)10	GGTGATGGTGGTGGTAGTGG	CCGCCATCACCATTACCACA	60	Monomorphism
DX84	(AC)13	ACCCAGAACGGAGACTACCA	CAACAGCAGCAGCAACAACA	60	Monomorphism
DX93	(TG)19	AGGGTGCTCTGATAACAGCTG	AAACTCAGCAGTCATCCCGG	60	Monomorphism
DX79	(TG)10	CGTGCATCCGTGTGTTTGTT	GCCATCTTTTCGCCGAGTTG	60	Monomorphism
DX4	(GTG)6	AGTTGTGTGACGTGTTTGCG	CCAATGACTGGTAGGGCTGG	60	Monomorphism
DX42	(AT)12	TGCAGCCAGTAGTCTGTGTG	GCAACGCATCACACACTCG	60	Monomorphism
DX40	(CT)20	TTGTGTGTTGGGTCTGCTGT	GGTCGTTTCAGTCACAGGTGA	60	Monomorphism
DX2	(AGT)6	TGGTAGATGTCACTGGGGGT	GAGGGAAGTGAGGAGGCCTA	60	Monomorphism
DX29	(TGT)6	TGTGCACCAACTCACTCGAA	GTGGTGCGAGTGTTTGTGAC	60	Monomorphism
DX28	(GAT)8	GCTGGACACTGAAGGAGCTT	GCAGAACAGCCAAAGATGCC	60	Monomorphism
DX79	(AG)28	TGTGCACATGTGAGAGCAGT	GATGTCCACAGCTCAGCAGT	60	Monomorphism
DX86	(AC)9	TCCTGTCACCACCATCAAGC	ACTGGCTGCAACTTCACCTT	60	Monomorphism
DX15	(TG)7	CTGTGGTAGCCGTGGTTCAT	CACATATGGTGGCCCTGAGG	60	Monomorphism
DX16	(ACAG)6	CAGACAGACAGACAGGCAGG	ATTACTGTCAGGGCGCCATC	60	Monomorphism
DX70	(CA)30	AGCGTTTGGTGACGATTTGC	GCGAGATAAGCGACACTGGT	60	Monomorphism
DX85	(TC)7	CGTGACAGGTCCTTCACACA	ACGCCAGGGTATTTGTCAGG	60	Monomorphism
DX2	(AC)27	GTACCTCCTCTTGTCCCCCT	AGTGGCAGAAAGAGAGAGATGC	60	Monomorphism
DX38	(GGA)8	CGAAGCTTCAATGCCGGAAG	CCCTCAGAGCGTGTGATGTT	60	Monomorphism
DX13	(TG)31	GATCTGAAACGCACTTCGCC	GACCACCACCTAACGTGAGG	60	Monomorphism
DX50	(TA)8	TCCAAGACAAGAATGTTTGCCT	GAGTGGAACTCTGGAAAATGTTCC	60	Monomorphism
DX75	(GA)15	TGAACTAACTGGACACGGCA	TGCCATTCCTACCCTGCAAG	60	Monomorphism
DX91	(TGG)7	CGCGGCTAACCATTCTCTTC	TGCCGCACAGTCACATATGA	60	Monomorphism
DX93	(TC)12	TTCTCGTCCTTCATGCTGCT	CAAGCGAGGTGAGTGAGTGT	60	Monomorphism
DX60	(TCC)6	AACACCACAAAACCACATGCA	CAAGTTTGGGGCGAGTTGTG	60	Monomorphism
ZL35	(AGG)7	TGTGAGTGGAGGAGAGACGT	CCCCTCACTTCGTCCAACAA	60	Monomorphism
ZL19	(GA)12	TGGCCAACTGTCAATAGGAGT	CTTCTTGTGGCCTTGACCCA	60	Monomorphism
ZL39	(AG)12	CCTTTGCAGCAGTCCCTGTA	CCGATCCCCCATTCTGTAGC	60	Monomorphism
ZL11	(GA)19	CTGTACGTCGTCCAGACCAG	TTACTGCTATCACCACCGCC	60	Monomorphism
ZL36	(AC)8	CTGACGGGGAAGTGGTGATC	GTGTTGGCTGTCATGTGCAG	60	Monomorphism
ZL48	(CA)7	CAGTACCTCCACACACCCAC	TTGTCCATTTGCCTCACCGA	60	Monomorphism
ZL82	(GGC)7	TTGCCTGATGGAGGAGCAAG	ATGCCGGAAGAGAAGGTGTG	60	Monomorphism
ZL75	(CCA)6	CCTTAGACTGCACCCACGTT	GCTGTCTCCCGTGTTGGTAA	60	Monomorphism
ZL49	(GT)10	TGTGTGTGCGTCATACGTCA	GCCACGTGGTGTCTTAGTCA	60	Monomorphism
ZL75	(AC)7	TCACGGCTGCTCAACAATCT	TGACCACTCAATGACAGGCC	60	Monomorphism
PrMa54	(GA)20	CAGGAAGACGAGGAGGAGGA	GGACAGCACACTCAGGCTTA	60	Monomorphism
PrMa94	(CTT)7	GTGAGGAGTCTGACACCGTG	TGCCCAAGATGAAGAGGGTG	60	Monomorphism
PrMa50	(AC)14	GACAGTGACAGCTGGACAGG	GGTCTTGTGTTTGTTCCCTGC	60	Monomorphism
PrMa14	(CA)12	CAGGAGAGGGACAGAAGGGA	TCCACACCTTCACTCAATGACA	60	Monomorphism
PrMa98	(GA)32	ATCGGAAGTGGCAGTAGCAG	GCCAGAAATGAGTTGCTAGCC	60	Monomorphism
PrMa28	(TGTC)5	TTGCGTGGGCTAACCTTCAT	TCCGTCACGTGTCTTTCTCC	60	Monomorphism
PrMa84	(AC)8	ATTACCCCCAGTACTCGGCA	TTGTCAGAGCCACAGTAGCG	60	Monomorphism
PrMa94	(GT)10	CTTCCTGGAACTCGAACCCG	ATACACAAGCCAGGCTGACC	60	Monomorphism
PrMa99	(AC)12	TCACCCTCAGACTACGACTCC	ACCTTCCCCGTAGAACCAGA	60	Monomorphism
PrMa92	(TC)19	CCCTTACCAGTGCTGCACAA	GGTCCCATACCCTTCAAGTTATGT	60	Monomorphism
PrMa11	(AT)8	CGCGCTACATGCAACTAGGA	CACCAGCCCTAGTTACATGCA	60	Monomorphism
PrMa7	(GT)14	TCCAGTACGCACAGCATCAG	AGAACGAACAGTCAGCGACA	60	Monomorphism
TRAN37	(TGC)8	GATGGGCTAGTGTGACGGAG	GTGAAGGCTGAGCAGAGGAG	60	Monomorphism
TRAN91	(CT)20	TTGTGTGTTGGGTCTGCTGT	AGGTCGTTTCAGTCACAGGTG	60	Monomorphism
TRAN1	(TG)9	ACTGACAAACCGCCATCCTT	ATAGAGCCCAGGCCCTGTAA	60	Monomorphism
TRAN99	(GGT)7	GGGGAAGAAGGAGGTGGTTG	AAGACTCGACCTTTGCCTCG	60	Monomorphism
DX66	(CCA)6	AACCTGGACTTGCTGAGTGG	GGCCTGCCGTCCAATAAAGA	60	No products
DX63	(AG)19	GGACAAGTGTACATCATTCCCG	GAAGCATTACCTGGTGCACG	60	No products
DX20	(ACC)6	TGGATAAGATACGCGTGGCC	GCTCAGATTCAGCACGTGGA	60	No products
DX25	(AC)15	TGGGACCCTGTACGTAAGGT	TGTGGTCATAGCAGCAGCAA	60	No products
DX13	(CAT)13	AGCTTTGCTGGCAGAGAAGT	ACGGTACTTTCTGCGCTCAA	60	No products
DX23	(GCC)6	GGAGGTCGGGAAGTAGGAGT	CACGCCCATCTGACATGACT	60	No products
DX92	(CAC)8	GCCTCACTGCTTGTCTCTGT	GGAGTCTCACGGGAACACTG	60	No products
DX56	(TGC)6	AACCTGCTCTGTCCTGTGTG	ATGGTGTGTGCTGGTGAGAG	60	No products
DX7	(TC)12	TCTGTACACTCACCTGTGAACG	ACTGCACCTGATGGATTCATGT	60	No products
DX55	(TG)11	GAAGGTTTGCACGGCTTGTT	TCAAAACATCCCTACACACATCCT	60	No products
DX65	(GAG)6	TGCAAGGCAGAAGAGGAAGG	CGCCATCTTGCACGAGAATG	60	No products
DX50	(GTA)7	TCCTGGGTGCTTCAATGGAC	ACGAAAACCGCCCCATTTTG	60	No products
DX77	(CA)21	TGCACATCCCCATCCAGATG	GGTGTGATGGAGGCTAGTGG	60	No products
ZL14	(TG)12	GTGTGCTGTCAGGGTGAGAA	CTAACACACACACCCCACCA	60	No products
ZL15	(CT)10	TCTGTAAGTAAAGCGCCCCG	ATCCTTCTCTGGTCGCCTCT	60	No products
ZL87	(TGT)6	GCCTCTTTCCAGCTGGCTTA	TACCTCCTCCCCCTTCCAAG	60	No products
ZL31	(TGC)6	CTCGAATCCCGTCAGTGCTT	GCACCAAGGCACAGTTTGAG	60	No products
ZL58	(CA)34	CTGGGAGACACTTGGGTGAG	GCCAAAACTGGGTTGCAAGA	60	No products
ZL57	(AAT)8	CCTCGCACAAACCCACTACT	ACTGCCCGTATTCCCGTTAC	60	No products
ZL91	(CA)11	CCATTGTTGCTCCCCTCACT	TGGCTTGTGAAGTCAGCACT	60	No products
ZL33	(TGG)7	GGCCTAGAGAAGACTGCTGC	GCAGTGTACCCTGACCAGTC	60	No products
ZL53	(TG)13	CTCTTCCTGTCACACGCACA	AAACAGGAAGTTCGGCACCA	60	No products
ZL35	(CA)8	GGCCCAAAACAACAGCAACA	ATGACTCAGGGGAGACGGAA	60	No products
ZL86	(AGG)6	TAGTCATCGAGAACAGGCGC	GAGATCAAGGCAGGCAGGAA	60	No products
ZL34	(CTC)7	AAGTTACCCAACGAGCCGAG	AACCCTACCCACCTCTCGAA	60	No products
ZL01	(AC)24	CTCACTTTCCCTGGATGAACAGA	AAGGGTTCAAGCAGTGCTCA	60	No products
ZL41	(CTG)6	TGCAGAGATTTGCCAGCTCA	CACTGGCTGTAGACACCCTC	60	No products
ZL49	(CA)28	TCACGAAGTTTCTTGGGCGT	CTCAACTCACCACCACCCTC	60	No products
ZL60	(GA)32	CAAGGGCATCTCACCACACA	GGTCGTAAGGTGGGAATGCA	60	No products
ZL17	(TTA)7	TCCTGAGAACCCTCACCATG	GCTTGACAGTGTGATGTGGC	60	No products
ZL23	(AC)7	AGAGAGTCAGAGTCGGTGCT	ACCAAACTGTGTGCTGTGGA	60	No products
ZL04	(CTC)6	TTCAGATCACACTTGCCGCT	CACAGCTCTGACCTGACCTG	60	No products
ZL62	(CA)23	CACGCGTCTTTCTCCTCACT	GCTTGCCCATCAGTGAAAGC	60	No products
PrMa89	(AGG)8	AACCTCCCCTTCAGCTCTGT	GGTGGTGTGCAGATCTTCCA	60	No products
PrMa42	(GA)21	GCGCGCACACACAAAATACT	ATGAGCCAGTGTTCCAGACC	60	No products
PrMa88	(TG)21	ACATGATGGGACCAAGCACC	TGTGTGGCTTCAAATGGTGC	60	No products
PrMa86	(AG)29	CTATACCCTGCCCGCCAATG	GTGTCCAAATAAAGACGCGACA	60	No products
PrMa48	(AC)8	CCTCAAAGGTCACTGTGCCT	ACAAACACACACACGTACACA	60	No products
PrMa83	(CAAC)10	GCTTCTGCTGCTGGTCCTTA	ACCAGACATTGCTGAGCATG	60	No products
PrMa58	(TC)12	GGTACTGGTGCTGCTACTGA	GGCGTGTGACAACCAGGATA	60	No products
PrMa92	(AG)18	GAGGAGGTGGAATGTGATGGA	CTGTCTGTCTGGCCATCCTC	60	No products
PrMa64	(GT)25	AGGTGTTGGTGTCTGGTTGT	GGAGTTGATGAGCCAGCAGT	60	No products
PrMa97	(CAC)7	ACTGAGGAAGGGAAGATGTCTG	GTTCATGGGCCCAGATAGCA	60	No products
PrMa69	(GT)12	ATTCTTCGTGTGACGGCTGT	GCCCACACCTGCACATACTT	60	No products
PrMa96	(TC)23	ACCGTGGCAATGCAAAACAA	AAGCCACTTGTGCTGTCCAA	60	No products
PrMa62	(AC)11	ACGAGAGGATTCCAGATAGATGAA	TGCTTGGGTTCCTCTTCACA	60	No products
PrMa28	(CA)30	AACACCCCTCTGTGCATGTT	AACAGGGCAAGTGTGTGTGT	60	No products
PrMa86	(GT)19	TTGTGACTTAGAGAGCGGCC	GAAAAAGCACACACGACGCA	60	No products
PrMa86	(TG)25	TGCCATCGGTAACACAACTCT	AGTCGGGGCAGTGCTTTATC	60	No products
PrMa79	(GT)10	AGGCTTGCCAATTTGCCTTG	GCATAAAGCTCAGGCCCTGT	60	No products
PrMa37	(GGT)12	CTAGTAGGATGGCGTGGGTG	ATGGACCAGCCTACTCCAGT	60	No products
PrMa96	(AG)10	GAAGGAAAGGGTCTGTGGTGT	TCTCTCCCTCTCAAAACCCTCA	60	No products
PrMa12	(CA)18	ATTACACCATGGGACCCTGC	AACACTGACGAGAAGGAGCG	60	No products
PrMa69	(TC)7	AGGTGGTATCATCGGTGCAC	CTACACCTCAGCCCTCTTGC	60	No products
PrMa45	(GT)9	CGCAAGCCAGGTAGAGTCAT	TGAAAAGGCCAAGTCCAGCA	60	No products
PrMa47	(AG)32	GAGAGCGAAGAGAAGGGACG	ATTCAGCTGTGCGACGCTAT	60	No products
PrMa10	(CAG)6	CATGATGGCAGAAACCGCAG	GCCATGGTGATGATCCTGCT	60	No products
PrMa53	(GA)19	CTGTACGTCGTCCAGACCAG	ATCCAGCTGGGGAGTAGGAG	60	No products
PrMa82	(CCA)7	CAGACACACCCTCACTCACG	CAACGCTGTCTGTCCGTGT	60	No products
PrMa56	(CTC)8	TCCCCCTTCTCCAGTTTCCA	GGGCTGAACGGGGGTTTAAT	60	No products
TRAN28	(CA)26	TTGAGAAACGCTGCTGAGGT	TTAGTAGCTCCGCAACAGCC	60	No products
TRAN30	(GA)12	CTCAGGCTGCATCTGGGTAG	CTTAGCTGCCTCCCACACTC	60	No products
TRAN53	(AAG)5	ACTGTCGATATGGCGCTTGT	GTAATGGTGACGAGGCCCAA	60	No products
TRAN26	(GA)20	TAGTAATGCTGAGCCGCTCG	TCACTGACTTCACCTCCTCCA	60	No products
TRAN47	(CTA)6	AGGCAGCTGTGTATTGTCCA	ACCCTCTACTGATGCAACGG	60	No products
TRAN38	(GA)33	GCAGTGGCAGAAGGAGAGAA	CACCATCACCATCGCCACTA	60	No products
TRAN51	(GT)14	AGTGACAGTGACAGCCATGG	GACCTCAGCGACTTCAGCAT	60	No products
TRAN100	(GGT)6	GCTGTGCTGACGAGGATGTA	CCTCCAAGTCGCTCAGCTAG	60	No products
